# Supplementary material for: Breast Cancer Genes PSMC3IP and EPSTI1 Play a Role in Apoptosis Regulation
Source: PLoS One. 2015 Jan 15;10(1):e0115352. doi: 10.1371/journal.pone.0115352 (PMC4295872; doi:10.1371/journal.pone.0115352)
Supplement: S1 Table — List of selected BC-apoptosis genes and detected interactions with PSMC3IP and EPSTI1 observed by matrix Y2H screens. Candidate gene expression in healthy and carcinoma breast tissues and their co-expression with core BC-apoptotic genes. (XLSX) [file pone.0115352.s001.xlsx]

## Sheet: README
Supplementary Table S1:	List of selected BC-apoptosis genes and their interactions with PSMC3IP and EPSTI1 observed in matrix Y2H screens
BC-apoptosis genes	List of BC-apoptosis known genes and their relevance in apoptosis. Gene names are reported as gene symbols taken from HGNC (http://www.genenames.org).
Y2H_Matrix_Screening	List of interactions detected by yeast two-hybrid matrix screens. Interacting pairs are reported as gene symbols taken from HGNC (http://www.genenames.org). The confidence level (high or low) is reported.
Co-expression in BC	Expression of PSMC3IP and EPSTI1 in normal and carcinoma breast tissues and their coexpression with interacting BC-apoptosis genes

## Sheet: BC-apoptosis genes
	SYMBOL	GENE NAME	UNIPROT_AC	GENOME LOCATION	MOLECULAR WEIGHT AND LENGTH	BIOLOGICAL RELEVANCE FOR OUR STUDY
	AKT1	v-akt murine thymoma viral oncogene homolog 1	P31749	14q32.32	55686 Da; 480 AA	regulates cell proliferation in breast cancer cells
	BAG4	BCL2-associated athanogene 4	O95429	8p12	49594 Da; 457 AA	negative regulation of apoptotic process in breast cancer cells
	BCAR3	breast cancer anti-estrogen resistance 3	O75815	1p22.1	92566 Da; 825 AA	regulates the proliferation in breast cancer cells
	CASP8	caspase 8, apoptosis-related cysteine peptidase	Q14790	2q33-q34	55391 Da; 479 AA	involved in apoptosis, associated to breast cancer
	CDKN2A	cyclin-dependent kinase inhibitor 2A	P42771	9p21	16533 Da; 156 AA	regulates cell proliferation, mutation found in breast cancer
	CDKN2C	cyclin-dependent kinase inhibitor 2C	P42773	1p32	18,127Da; 168 AA	regulates cell proliferation, associated to breast cancer
	CHEK2	CHK2 checkpoint homolog (S. pombe)	O96017	22q12.1	60915 Da; 543 AA	regulateds cell proliferation, mutation found in breast cancer
	IGF1R	insulin-like growth factor 1 receptor	P08069	15q26.3	154793 Da; 1367 AA	negative regulator of apoptosis, altered levels in breast tumorigenesis
	PARP1	poly (ADP-ribose) polymerase 1	P09874	1q41-q42	113,084Da, 1014 AA	associated to apoptosis, altered levls in breast cancer cells

## Sheet: Y2H_Matrix_Screening
	Bait	Prey	Confidence
1	AKT1	EPSTI1	High
2	BAG4	EPSTI1	High
3	BCAR3	EPSTI1	High
4	BCAR3	PSMC3IP	High
5	CASP8	EPSTI1	High
6	CASP8	PSMC3IP	High
7	CHEK2	PSMC3IP	High
8	BAG4	PSMC3IP	Low
9	CDKN2C	EPSTI1	Low
10	CHEK2	EPSTI1	Low

## Sheet: Co-expression in BC
	Y2H HC Interaction	Candidate expression in healthy and cancer breast tissues			Expression correlation with BC- apoptotic genes
	BC-apoptosis gene	Normal		Cancer	Sharing cellular	Expression	Co-expression
		mRNA	Protein	Protein	compartment	similarity	profile
PSMC3IP	CASP8	+	+	overexpressed	+	+	+
	BCAR3	+	+		nd	+	+
EPSTI1	CASP8	+	+	overexpressed	+	+	+
	AKT1	+	+		+	+	-
	BCAR3	+	+		+	+	-
+ = positive result
- = negative result
nd = not data available
